# Supplementary material for: Dual Negativity of CD56 and CD117 Links to Unfavorable Cytogenetic Abnormalities and Predicts Poor Prognosis in Multiple Myeloma
Source: J Clin Med. 2022 Nov 3;11(21):6524. doi: 10.3390/jcm11216524 (PMC9653854; doi:10.3390/jcm11216524)
Supplement: Supplementary file 1 [file jcm-11-06524-s001.zip]

Archive with 1 entries (1 files):
- jcm-1951839-supplementary.pdf
